# Supplementary material for: Clinical comparison of three-dimensional exoscope vs. operative microscope in transforaminal lumbar interbody fusion: A retrospective case-control study
Source: Front Surg. 2022 Jul 29;9:926329. doi: 10.3389/fsurg.2022.926329 (PMC9891249; doi:10.3389/fsurg.2022.926329)
Supplement: Supplementary file 1 [file Table_1_v1.xls]

## Sheet: 单节段TLIF
患者姓名	患者体重	患者身高	年龄	性别（男=1，女=2）	住院号	ASA分级	患者诊断	手术日期	患者手术方式	患者病变节段	术前一天	术前1天VAS评分（腰部）	术前1天VAS评分（腿部）	术前1天ODI评分	术后七天	术后7天VAS评分（腰部）	术后7天VAS评分（腿部）	术后7天ODI评分	术后一个月	术后1个月VAS评分（腰部）	术后1个月VAS评分（腿部）	术后1个月ODI评分	术后3个月	术后3个月VAS评分（腰部）	术后3个月VAS评分（腿部）	术后3个月ODI评分	术后6个月	术后6月VAS评分（腰部）	术后6月VAS评分（腿部）	术后6个月ODI评分	术后一年	术后1年VAS评分（腰部）	术后1年VAS评分（腿部）	术后1年ODI评分	住院天数	术后天数	术后引流量第一天（总量）	术后第二天引流液总量	术后引流量第三天总量	术后引流量第四天总量		总引流量	拔除引流管时间	术前血象	白细胞	红细胞	血红蛋白	HCT	肌酸激酶
张萍	67.5	1.6	61	2	821388	1	1、腰椎管狭窄症 2、腰椎间盘突出症	2019-12-16	TLIF	L4-L5	2019-12-15	7	7	45	2019-12-23	3	6	54	2020-01-15	1	5	57.6	2020-03-15	3	4	21.6	2020-06-12	1	1	7.2	2020-12-15	1	1	5.4	19	16	120	100				220	2		5.7	3.98	137	0.404	138
徐菊林	59	1.64	60	1	828223	2	1.腰椎管狭窄症 2.高血压病	2020-01-15	TLIF	L4-L5	2020-01-14	3	5	59.4	2020-01-22	3	1	43.2	2020-02-14	1	1	41.4	2020-04-14	3	3	23.4	2020-07-12	3	3	14.4	2021-01-14	1	1	7.2	11	6	415	110	15			540	3		5.1	4.78	135	0.41	70
孙桃玲	70	1.56	53	2	826432	2	1、腰椎管狭窄症 2、高血压病	2020-01-09	TLIF	L4-L5	2020-01-08	5	5	41.4	2020-01-16	3	1	52.2	2020-02-08	4	1	41.4	2020-04-08	4	1	23.4	2020-07-06	3	1	12.6	2021-01-08	1	1	5.4	11	5	225	100				325	2		4.3	4.08	127	0.383	72
唐勇	72	1.72	47	1	807898	1	1、腰椎间盘突出症 2、腰椎管狭窄症 3、腰椎不稳	2019-10-12	TLIF	L4-L5	2019-10-11	4	8	40	2019-10-19	5	3	50.4	2019-11-12	3	1	20	2020-01-12	3	1	7.2	2020-04-10	3	1	7.2	2020-10-12	1	1	7.2	10	6	150	65				215	2		11	4.8	148	0.438	118
徐纯友	74	1.72	56	1	818981	1	1、腰椎管狭窄 2、腰椎间盘突出症 3、腰椎滑脱 4、脑血管病	2019-12-05	TLIF	L4-L5	2019-12-04	3	10	23.4	2019-12-12	1	1	36	2020-01-04	1	1	21.6	2020-03-04	1	1	7.2	2020-06-01	1	1	1.8	2020-12-04	1	1	7.2	11	8	40	30				70	2		5.4	4.79	155	0.461	55
沈进康	75	1.75	39	1	826243	1	1、腰椎管狭窄症 2、腰椎间盘突出症	2020-01-08	TLIF	L4-L5	2020-01-07	3	9	73.8	2020-01-15	3	3	52.2	2020-02-07	4	1	50.4	2020-04-07	1	4	23.4	2020-07-05	1	4	16.2	2021-01-07	1	1	7.2	13	6	270	255	110	70		705	4		5.4	4.45	144	0.43	82
刘永月	74	1.82	68	1	860978	2	1.腰椎管狭窄症	2020-07-23	TLIF	L4-L5	2020-07-22	8	9	32.4	2020-07-30	4	1	39.6	2020-08-22	1	1	9	2020-10-21	1	1	7.2	2021-01-18	1	1	1.8	2021-07-23	1	1	1.8	11	5	150	80				230	2		7.4	4.97	139	0.439
朱国芬	51	1.55	75	2	809906	2	1、腰椎管狭窄症 2、腰椎间盘突出症 3、下肢静脉曲张	2019-10-21	TLIF	L4-L5	2019-10-20	6	8	90	2019-10-28	4	2	55.8	2019-11-20	3	3	46.8	2020-01-19	5	3	28.8	2020-04-17	3	1	7.2	2020-10-20	1	1	7.2	13	9	80					80	1		10	4.05	124	0.358	53
李淑玲	67	1.6	54	2	813108	1	1、腰椎滑脱症（L5） 2、腰椎管狭窄症 3、腰椎间盘突出症	2019-11-06	TLIF	L4-L5	2019-11-05	10	7	54	2019-11-13	3	6	79.2	2019-12-06	1	1	23.4	2020-02-04	3	1	12.6	2020-05-03	3	1	7.2	2020-11-05	2	1	5.4	8	6	180	40				220	2		5.5	4.66	149	0.457	95
刘翠华	54	1.52	70	2	816510	3	1.腰椎管狭窄症 2.腰椎间盘突出症 3.陈旧性胸椎骨折（T10、T12） 4.陈旧性腰椎骨折（L5） 5.高血压病	2019-11-21	TLIF	L4-L5	2019-11-20	7	4	48.6	2019-11-28	1	3	50.4	2019-12-21	1	1	30.6	2020-02-19	1	3	18	2020-05-18	3	0	7.2	2020-11-20	2	1	7.2	10	6	100	80				180	2		4.2	4.18	124	0.384	44
张月英	55	1.45	63	2	823309	2	1、腰椎管狭窄症 2、腰椎间盘突出症 3、高血压	2019-12-23	TLIF	L5-S1	2019-12-22	8	8	54	2019-12-30	5	3	46.8	2020-01-22	3	3	45	2020-03-22	5	3	41.4	2020-06-19	3	3	19.8	2020-12-22	2	1	7.2	10	6	130	110				240	2		5	4.11	123	0.373	38
潘荷琴	47	1.45	74	2	823168	2	1.腰椎管狭窄症 2.腰椎间盘突出症 3.冠心病 4.冠状动脉支架植入后状态	2019-12-25	TLIF	L4-L5	2019-12-24	5	8	70.2	2020-01-01	1	3	34.2	2020-01-24	3	1	32.4	2020-03-24	1	1	7.2	2020-06-21	1	1	7.2	2020-12-24	1	1	7.2	13	6	155	110	70			335	3		3.9	4.13	124	0.366	83
陈玉琴	50	1.65	49	2	825227	1	1、腰椎管狭窄症 2、腰椎间盘突出症	2020-01-02	TLIF	L4-L5	2020-01-01	1	8	52.2	2020-01-09	1	6	50.4	2020-02-01	4	1	41.4	2020-04-01	3	1	14	2020-06-29	1	1	7.2	2021-01-01	1	1	5.4	12	6	355	110	75			540	3		4.9	4.68	134	0.41	52
娄华芳	48	1.58	61	2	873633	1	1.腰椎管狭窄症（L4-L5）	2020-09-16	TLIF	L4-L5	2020-09-15	6	3	45	2020-09-23	1	1	46.8	2020-10-16	1	1	14.4	2020-12-15	1	1	7.2	2021-03-14	3	3	14.4	2021-09-16	2	1	5.4	12	6	225	200	105	105		635	4		4.4	4.38	131	0.401	173
管林妹	45	1.5	70	2	887534	2	1.腰椎管狭窄症（L4-L5） 2.腰椎间盘突出症(L4-L5)	2020-11-23	TLIF	L4-L5	2020-11-22	3	6	27	2020-11-30	3	4	48.6	2020-12-23	2	3	27	2021-02-21	1	1	7.2	2021-05-21	1	1	1.8	2021-11-23	1	1	1.8	14	8	200	180	45			425	3		6.6	3.93	119	0.371	67
厉元花	52	1.6	46	2	896020	1	1.腰椎间盘突出症（L5-S1）	2020-12-30	TLIF	L5-S1	2020-12-29	6	8	36	2021-01-06	4	4	48.6	2021-01-29	1	1	14.4	2021-03-30	1	2	19.8	2021-06-27	1	1	10.8	2021-12-30	0	1	7.2	15	9	70	0				70	1		5.2	4.19	138	0.396	46
丁永兵	81	1.74	65	1	851914	2	1、腰椎管狭窄症 2、腰椎间盘突出症	2020-06-08	TLIF	L4-L5	2020-06-07	0	3	18	2020-06-15	0	3	37.8	2020-07-08	1	1	28.8	2020-09-06	1	1	28.8	2020-12-04	1	1	1.8	2021-06-08	1	1	1.8	16	9	380	185	75			640	3		6.2	4.8	152	0.443	84
郭士英	54	1.62	58	2	808836	2	1、腰椎管狭窄症 2、脑动脉狭窄 3、血管性头痛 4、躯体性障碍	2019-10-17	TLIF	L4-5	2019-10-16	4	0	30.6	2019-10-24	3	0	59.4	2019-11-16	3	0	34.2	2020-01-15	4	0	34.2	2020-04-13	3	0	7.2	2020-10-16	1	2	7.2	12	6	70	30	20			120	3		6.5	4.16	129	0.371	113
郭姑娘	70	1.57	58	2	896547	1	1.腰椎滑脱症（L4）	2021-01-04	TLIF	L4-L5	2021-01-03	5	9	43.2	2021-01-11	4	5	52.2	2021-02-03	2	3	27	2021-04-04	1	1	7.2	2021-07-02	1	1	1.8	2022-01-04	1	1	1.8	15	7	115	30				145	2		4.6	4.83	140	0.429	84
庄海平	67	1.68	63	1	824612	2	1、腰椎管狭窄症 2、腰椎间盘突出症	2019-12-27	TLIF	L4-L5	2019-12-26	3	8	48.6	2020-01-03	1	1	54	2020-01-26	1	1	34.2	2020-03-26	3	1	10.8	2020-06-23	3	1	7.2	2020-12-26	2	1	5.4	7	5	305	165	60			530	3		5.8	5.11	152	0.451	52
周仕庭	60	1.65	68	1	857498	2	1.腰椎管狭窄症	2020-07-09	TLIF	L4-L5	2020-07-08	8	8	68.4	2020-07-16	4	4	52.2	2020-08-08	1	3	48.6	2020-10-07	1	1	18	2021-01-04	1	1	10.8	2021-07-09	1	1	5.4	18	12	240	140	75			455	3		7.1	4.24	141	0.42
钱菊芳	57	1.62	67	2	810914	2	1、腰椎管狭窄症 2、腰椎间盘突出症	2019-10-28	TLIF	L4-L5	2019-10-27	4	6	27	2019-11-04	2	3	46.8	2019-11-27	1	1	25.2	2020-01-26	1	3	21.6	2020-04-24	3	1	7.2	2020-10-27	1	1	7.2	14	8	220	120	40			380	3		3.8	4.06	131	0.374	111
沈玉兰	65	1.62	62	2	868642	2	1、腰椎间盘突出症 2、腰椎管狭窄症	2020-08-26	TLIF	L4-L5	2020-08-25	8	10	77.4	2020-09-02	1	4	45	2020-09-25	1	3	28.8	2020-11-24	1	2	19.8	2021-02-21	3	1	12.6	2021-08-26	1	1	7.2	17	9	240	120	65			425	3		5.5	4.26	123	0.386	65
[truncated: 27 more columns]

## Sheet: 双节段TLIF
患者姓名	患者体重	患者身高	年龄	性别	住院号	ASA分级	患者诊断	手术日期	患者手术方式	患者病变节段	术前一天	术前1天VAS评分（腰部）	术前1天VAS评分（腿部）	术前1天ODI评分	术后七天	术后7天VAS评分（腰部）	术后7天VAS评分（腿部）	术后7天ODI评分	术后一个月	术后1个月VAS评分（腰部）	术后1个月VAS评分（腿部）	术后1个月ODI评分	术后3个月	术后3个月VAS评分（腰部）	术后3个月VAS评分（腿部）	术后3个月ODI评分	术后6个月	术后6月VAS评分（腰部）	术后6月VAS评分（腿部）	术后6个月ODI评分	术后一年	术后1年VAS评分（腰部）	术后1年VAS评分（腿部）	术后1年VAS评分	住院天数	术后天数	术后引流量第一天（总量）	术后第二天引流液总量	术后引流量第三天总量	术后引流量第四天总量	引流液总量	拔除引流管时间	术前血象	白细胞	红细胞	血红蛋白	HCT	肌酸激酶	术后第1次查血
蔡兴生	53	1.58	61	1	812274	1	1.腰椎管狭窄症 2.腰椎间盘突出症	2019-11-04	TLIF	L3-L4，L4-L5	2019-11-03	8	8	34.5	2019-11-11	6	4	31.2	2019-12-04	1	3	18	2020-02-02	1	3	14.4	2020-05-02	1	1	7.2	2020-11-03	6	6	32.4	12	6	200	110	110	85	505	4		9.4	4.58	135	0.399	91	2
杨祥刚	72	1.7	28	1	817629	1	1、腰椎管狭窄症（L4-S1）	2019-11-27	TLIF	L4-L5，L5-S1	2019-11-26	5	3	60	2019-12-04	2	2	43.2	2019-12-27	1	1	21.6	2020-02-25	1	1	7.2	2020-05-25	0	0	7.2	2020-11-26	1	2	7.2	10	7	150	120	60		330	3		7.3	5.54	163	0.468	87	2
潘家镛	65	1.69	80	1	824090	3	1、腰椎滑脱症 2、腰椎管狭窄症 3.冠状动脉支架植入状态	2019-12-30	TLIF	L4-L5，L5-S1	2019-12-29	3	6	12.3	2020-01-06	4	4	50.4	2020-01-29	3	1	37.8	2020-03-29	3	1	10.8	2020-06-27	1	1	7.2	2020-12-29	1	1	10	13	7	355	245	125	90	815	4		3.7	3.03	107	0.305	67	2
邢大林	72	1.75	50	1	879473	2	1.腰椎间盘突出症（L4-S1） 2.颈椎间盘突出症 3.高血压	2020-10-22	TLIF	L5-S1，L4-5	2020-10-21	3	6	45	2020-10-29	1	4	45	2020-11-21	1	3	36	2021-01-20	1	2	10.8	2021-04-20	2	3	10.8	2021-10-22	1	2	7.2	13	6	560	220	110		890	3		5.8	4.85	134	0.411	68	3
钱建林	75	1.76	59	1	881594	1	1.腰椎间盘突出症（L4-S1） 2.腰椎管狭窄	2020-10-26	TLIF	L4-L5，L5-S1	2020-10-25	2	8	75.6	2020-11-02	2	2	21.6	2020-11-25	1	2	12.6	2021-01-24	1	2	25.2	2021-04-24	1	1	7.2	2021-10-26	1	1	7.2	13	7	490	170	120		780	3		5.8	4.87	156	0.45	203	3
欧阳开伦	80	1.7	74	1	887357	2	1.腰椎管狭窄症（L3-L5） 2.腰椎间盘突出症 （L3-S1） 3.高血压	2020-11-18	TLIF	L3-L4，L4-L5	2020-11-17	8	8	39.6	2020-11-25	6	6	34.2	2020-12-18	3	3	36	2021-02-16	1	1	7.2	2021-05-17	1	1	7.2	2021-11-18	1	0	7.2	16	13	385	190	130	60	765	4		8.6	4.5	131	0.392	81	3
许菊令	64	1.62	76	1	887691	2	1.腰椎间盘突出症（L3-S1） 2.腰椎管狭窄（L4-S1）	2020-11-23	TLIF	L4-L5，L5-S1	2020-11-22	4	8	79.2	2020-11-30	3	3	25.2	2020-12-23	2	2	18	2021-02-21	1	2	12.6	2021-05-22	1	1	7.2	2021-11-23	0	0	7.2	12	6	310	120	50		480	3		7	4.45	144	0.438	92	2
丁金妹	60	1.58	67	2	809031	2	1、腰椎管狭窄症 2、腰椎间盘突出症 3、血管性头痛	2019-10-21	TLIF	L5-S1，L4-5	2019-10-20	3	4	34.2	2019-10-28	2	2	57.6	2019-11-20	1	2	41.4	2020-01-19	1	1	28.8	2020-04-18	1	1	7.2	2020-10-20	1	1	7.2	14	8	320	270	180		770	3		3.5	4.19	129	0.376	114	2
呼景荣	60	1.58	70	2	818402	2	1、腰椎管狭窄症（L4-S1） 2、腰椎间盘突出症 3、高血压	2019-12-02	TLIF	L4-L5，L5-S1	2019-12-01	6	7	39.6	2019-12-09	1	4	43.2	2020-01-01	4	3	39.6	2020-03-01	2	3	23.4	2020-05-30	2	3	10.8	2020-12-01	1	3	7.2	12	6	255	100	54		409	3		6.9	5.32	153	0.45	70	2
姚雪妹	70	1.65	49	2	823476	1	1、腰椎管狭窄症 2、腰椎间盘突出症	2019-12-26	TLIF	L5-S1，L4-5	2019-12-25	8	8	68.4	2020-01-02	1	3	48.6	2020-01-25	1	3	32.4	2020-03-25	3	1	14.4	2020-06-23	3	1	7.2	2020-12-25	1	1	7.2	11	5	315	140	80		535	3		6.6	4.23	133	0.389	37	2
张建红	68	1.68	52	2	862189	1	1.腰椎管狭窄症 2.腰椎间盘突出症	2020-07-27	TLIF	L4-L5，L5-S1	2020-07-26	1	6	41.4	2020-08-03	1	4	66.6	2020-08-26	3	3	61.2	2020-10-25	1	1	27	2021-01-23	2	1	3.6	2021-07-27	2	1	3.6	15	8	425	360	55		840	3		5.4	3.86	121	0.351	97	2
苏丽芳	53	1.6	48	2	815749	1	1、腰椎管狭窄症（L3-L4）	2019-11-21	TLIF	L3-L4，L4-L5	2019-11-20	2	3	24	2019-11-28	1	3	34.2	2019-12-21	1	1	25.2	2020-02-19	3	0	18	2020-05-19	1	0	7.2	2020-11-20	1	1	1.8	12	6	280	170	60		510	3		4.2	4.18	124	0.367	55	3
周文珍	54	1.55	63	2	863439	2	1.腰椎管狭窄症	2020-08-03	TLIF	L4-L5，L5-S1	2020-08-02	8	8	68.4	2020-08-10	4	3	55.8	2020-09-02	4	3	34.2	2020-11-01	4	3	21.6	2021-01-30	1	1	7.2	2021-08-03	1	1	7.2	13	7	280	130	40		450	3		6.7	4.43	128	0.402	53	3
孙其芳	80	1.7	56	2	881853	2	1.腰椎管狭窄症（L4-S1） 2.腰椎间盘突出症 3.高血压2级（高危） 4.胆囊切除术后 5.子宫脱垂术后	2020-10-22	TLIF	L4-L5，L5-S1	2020-10-21	4	9	73.8	2020-10-29	1	4	45	2020-11-21	1	3	27	2021-01-20	1	2	12.6	2021-04-20	0	0	7.2	2021-10-22	0	0	7.2	9	6	375	150	75		600	3		6.8	5.19	152	0.44	99	3
王桂英	60	1.55	70	2	892045	2	1.腰椎间盘突出症（L2-L4） 2.腰椎管狭窄（L2-L4)	2020-12-10	TLIF	L2-L3，L3-L4	2020-12-09	3	8	55.8	2020-12-17	3	4	50.4	2021-01-09	2	3	41.4	2021-03-10	1	2	10.8	2021-06-08	1	1	7.2	2021-12-10	2	1	3.6	10	6	240	160	100		500	3		4.2	4.38	126	0.394	40	3
张秀珍	61	1.55	82	2	812071	2	1、腰椎管狭窄症 2、高血压 3、糖尿病	2019-10-31	TLIF	L3-L4，L4-L5	2019-10-30	1	8	43.2	2019-11-07	1	1	31.2	2019-11-30	1	1	27	2020-01-29	1	1	16.2	2020-04-28	1	1	7.2	2020-10-30	1	1	7.2	11	8	380	155	110		645	3		7.5	4.35	129	0.383	44	4
顾炳良	79	1.68	59	1	786537	1	1、腰椎管狭窄症	2019-07-04	TLIF	L4-L5，L5-S1	2019-07-05	1	8	43.2	2019-07-11	1	1	31.2	2019-08-03	1	1	27	2019-10-02	1	1	16.2	2019-12-31	1	1	7.2	2020-07-03	1	1	7.2	15	8	225	190	60		475	3		7.2	4.99	165	0.455	61	2
邱春明	75	1.76	61	1	788150	2	1、腰椎管狭窄症 2.高血压	2019-07-08	TLIF	L3-L4、L4-L5	2019-07-07	5	7	57.6	2019-07-15	1	3	50.4	2019-08-07	1	1	30.6	2019-10-06	1	1	18	2020-01-04	1	1	12.6	2020-07-07	1	2	7.2	14	7	390	300	100		790	3		3.5	5.63	181	0.505	111	3
高孝奎	75	1.7	56	1	791581	1	1、腰椎管狭窄症 2、腰椎间盘突出症 3、高血压病 4、糖尿病	2019-07-24	TLIF	L3-L4、L4-L5	2019-07-23	6	7	39.6	2019-07-31	1	4	43.2	2019-08-23	4	3	39.6	2019-10-22	2	3	23.4	2020-01-20	2	3	10.8	2020-07-23	1	3	7.2	12	7	280	170	100		550	3		5.7	4.79	149	0.433	106	2
[truncated: 18 more columns]

## Sheet: 3DTLIF单节段
患者姓名	患者体重	患者身高	年龄	性别	住院号	ASA分级	患者诊断	手术日期	患者手术方式	患者病变节段	术前一天	术前1天VAS评分（腰部）	术前1天VAS评分（腿部）	术前1天ODI评分	术后七天	术后7天VAS评分（腰部）	术后7天VAS评分（腿部）	术后7天ODI评分	术后一个月	术后1个月VAS评分（腰部）	术后1个月VAS评分（腿部）	术后1个月ODI评分	术后3个月	术后3个月VAS评分（腰部）	术后3个月VAS评分（腿部）	术后3个月ODI评分	术后6个月	术后6个月VAS评分（腰部）	术后6个月VAS评分（腿部）	术后6个月ODI评分	术后一年	术后1年VAS评分（腰部）	术后1年VAS评分（腿部）	术后1年VAS评分	住院天数	术后天数	术后引流量第一天总量	术后引流量第二天总量	术后引流量第三天总量	术后引流量第四天（总量）	术后引流量第五天（总量）	引流液总量	拔出引流管时间	术前血象	白细胞	红细胞	血红蛋白	HCT	肌酸激酶
柏传俊	80	1.76	40	1	823968	1	1.腰椎管狭窄症（L4-L5）	2019-12-24	TLIF(3D)	L4-L5	2019-12-23	8	5	25.2	2019-12-31	1	1	36	2020-01-23	1	3	9	2020-03-23	1	3	7.2	2020-06-21	1	3	10	2020-12-23	1	1	1.8	9	6	110	130	100			340	3		5.5	5.22	167	0.474	87
王寿华	60	1.6	61	1	828878	1	1、腰椎滑脱症 2、腰椎间盘脱出症 4、高血压病	2020-01-16	TLIF（3D）	L4-L5	2020-01-15	8	10	81	2020-01-23	3	3	43.2	2020-02-15	1	4	41.4	2020-04-15	1	4	25.2	2020-07-14	3	3	25.2	2021-01-15	1	1	7.2	9	6	387	150	35			572	3		6.6	5.81	178	0.503	74
丁祖强	76	1.69	61	1	878097	2	1、腰椎管狭窄症（L2-5） 2、腰椎间盘突出症 3、高血压	2020-10-12	TLIF（3D）	L2-L3	2020-10-11	5	8	57.6	2020-10-19	4	3	50.4	2020-11-11	1	1	28.8	2021-01-10	1	4	25.2	2021-04-10	2	7	27	2021-10-12	1	2	9	15	8	200	90				290	2		6.6	4.69	138	0.403
孙西建	60	1.68	64	1	888697	2	1、腰椎管狭窄症 2、高血压病	2020-11-27	TLIF（3D）	L5-S1	2020-11-26	8	8	54	2020-12-04	4	4	45	2020-12-27	3	3	34.2	2021-02-25	1	1	7.2	2021-05-26	1	1	7.2	2021-11-27	1	1	7.2	9	5	120	35				155	2		6.4	5.43	163	0.473	77
于学林	82	1.69	64	1	1029432	2	1.腰椎管狭窄症 3.高血压病	2021-06-04	TLIF（3D）	L2-L3	2021-06-03	5	8	52.2	2021-06-11	1	1	48.6	2021-07-04	1	1	28.8	2021-09-02	1	3	7.2	2021-12-01	1	1	1.8	2022-06-04	1	1	1.8	10	7	50	15				65	2		8.1	5.01	155	0.449	72
徐坤杰	74	1.68	57	1	1019080	1	1.腰椎管狭窄症 2.腰椎间盘突出症	2021-04-21	TLIF（3D）	L3-L4	2021-04-20	8	6	66.6	2021-04-28	4	3	50.4	2021-05-21	1	1	28.8	2021-07-20	1	1	7.2	2021-10-18	1	1	1.8	2022-04-21	2	2	1.8	10	7	82	150	60			292	3		8.6	5.5	169	0.51	72
惠雪珍	56	1.5	66	2	851879	2	1.腰椎管狭窄症 2.高血压	2020-06-05	TLIF（3D）	L4-L5	2020-06-04	8	8	55.8	2020-06-12	5	3	52.2	2020-07-05	1	1	43.2	2020-09-03	4	4	14.4	2020-12-02	4	3	48.6	2021-06-05	1	2	9	10	6	160	80	50			290	3		3.3	3.98	115	0.341	79
陈桂珍	60	1.58	61	2	1036421	1	1、腰椎管狭窄症 2、腰椎间盘突出症（L4-L5 中央型）	2021-07-05	TLIF（3D）	L4-L5	2021-07-04	5	8	57.6	2021-07-12	4	4	45	2021-08-04	3	3	34.2	2021-10-03	1	4	25.2	2022-01-01	1	2	9	2022-07-05	1	1	7.2	7	4	55	10				65	2		8.3	4.93	139	0.41	56
黄炳才	70	1.72	82	1	843756	2	1、腰椎管狭窄症 2、腰椎间盘突出症 3、高血压病 4、糖尿病	2020-04-27	TLIF（3D）	L5-S1	2020-04-26	8	8	90	2020-05-04	3	3	30	2020-05-27	1	1	10	2020-07-26	1	1	7.2	2020-10-24	1	1	7.2	2021-04-27	2	2	9	15	11	65	70				135	2		7.8	8	148	0.444	107
缪淑和	75	1.75	72	1	886022	1	1、腰椎管狭窄症 2、腰椎间盘突出症	2020-11-12	TLIF（3D）	L3-L4	2020-11-11	8	6	66.6	2020-11-19	1	1	48.6	2020-12-12	1	1	28.8	2021-02-10	1	1	7.2	2021-05-11	1	1	1.8	2021-11-12	1	1	7.2	9	6	200	75	40			315	3		1.9	5.07	163	0.462	96
徐士远	82	1.72	66	1	898644	3	1.腰椎管狭窄症（L4-L5） 2.高血压 3.糖尿病 4.脑梗死病史	2021-01-13	TLIF（3D）	L4-L5	2021-01-12	8	10	84.6	2021-01-20	4	4	52.2	2021-02-12	3	3	37.8	2021-04-13	1	1	10.8	2021-07-12	1	2	9	2022-01-13	1	1	7.2	12	6	65	20				85	2		7.8	5.22	160	0.456	44
张世淦	73	1.6	57	1	1020689	2	1.腰椎管狭窄症 2.腰椎间盘突出症 3.高血压病	2021-04-29	TLIF（3D）	L4-L5	2021-04-28	8	8	55.8	2021-05-06	4	3	50.4	2021-05-29	1	1	28.8	2021-07-28	1	1	10.8	2021-10-26	2	7	27	2022-04-29	2	1	10	9	7	85	15				100	2		11.3	5.36	158	0.459	67
徐忙平	59	1.58	47	2	810778	1	1.腰椎管狭窄症（L4-L5） 、	2019-10-25	TLIF(3D)	L4-L5	2019-10-24	8	5	57.6	2019-11-01	1	1	31.2	2019-11-24	3	0	28.8	2020-01-23	1	1	10.8	2020-04-22	1	1	7.2	2020-10-24	1	1	7.2	10	6	110	75				185	2		5.1	3.9	104	0.329	49
鲍瑞华	76	1.63	72	2	817678	2	1、腰椎管狭窄症 （L4-L5） 2、高血压病 3、糖尿病	2019-12-02	TLIF（3D）	L4-L5	2019-12-01	4	8	50.4	2019-12-09	1	3	37.8	2020-01-01	3	3	39.6	2020-03-01	3	3	25.3	2020-05-30	3	3	25.2	2020-12-01	2	1	10	15	8	100	145	100	80		425	4		9.9	4.76	140	0.396	61
巫月珍	60	1.62	73	2	848794	2	1、腰椎管狭窄症 2、腰椎间盘突出症 3、脾脏切除术后 4、高血压 5、冠心病 6、纤维瘤切除术 7、痔切除术	2020-05-22	TLIF（3D）	L5-S1	2020-05-21	8	10	84.6	2020-05-29	3	4	50.4	2020-06-21	1	2	18	2020-08-20	1	1	7.2	2020-11-18	1	1	1.8	2021-05-22	1	1	1.8	10	6	140	60				200	2		4.7	4.38	123	0.388
刘六妹	49	1.52	44	2	857212	1	1.腰椎管狭窄症	2020-07-02	TLIF（3D）	L4-L5	2020-07-01	5	8	52.2	2020-07-09	4	4	52.2	2020-08-01	3	3	37.8	2020-09-30	1	1	19.8	2020-12-29	1	2	9	2021-07-02	1	1	7.2	7	5	145	130	65			340	3		3.5	3.5	72	0.251
潘盘珍	52.5	1.55	63	2	857542	2	1.腰椎管狭窄症 2.高血压	2020-07-06	TLIF（3D）	L4-L5	2020-07-05	5	8	57.6	2020-07-13	4	3	50.4	2020-08-05	1	1	28.8	2020-10-04	4	8	46.8	2021-01-02	2	7	27	2021-07-06	1	1	1.8	15	9	297	60	35			392	3		4.2	3.95	108	0.328	36
林清香	45	1.5	66	2	861217	2	1.腰椎滑脱II°（L4） 2.双侧椎弓峡部裂（L4）	2020-07-24	TLIF（3D）	L4-L5	2020-07-23	8	6	66.6	2020-07-31	1	1	48.6	2020-08-23	1	1	28.8	2020-10-22	1	1	7.2	2021-01-20	1	1	1.8	2021-07-24	1	1	1.8	9	4	210	150	100	100	30	590	5		5.4	4.16	120	0.362	54
郭丙英	75	1.59	59	2	871501	1	1.腰椎间盘突出症（L4-L5） 2.腰椎管狭窄症 3.腰椎不稳	2020-09-03	TLIF（3D）	L4-L5	2020-09-02	8	8	54	2020-09-10	4	4	45	2020-10-03	3	3	34.2	2020-12-02	2	3	19.8	2021-03-02	1	2	9	2021-09-03	1	2	9	9	6	115	120	50			285	3		4.2	4.13	127	0.386
蒋秀英	53	1.58	51	2	872509	3	1、腰椎管狭窄症（L4-L5） 2、脑梗死个人史 3、高血压	2020-09-10	TLIF（3D）	L4-L5	2020-09-09	8	6	66.6	2020-09-17	4	3	50.4	2020-10-10	1	1	28.8	2020-12-09	1	1	19.8	2021-03-09	1	1	1.8	2021-09-10	1	1	1.8	7	5	135	180	105	55		475	4		6	4.43	89	0.307	50
[truncated: 19 more columns]

## Sheet: 3DTLIF双节段
患者姓名	患者体重	患者身高	年龄	性别	ASA分级	住院号	患者诊断	手术日期	患者手术方式	患者病变节段	术前一天	术前1天VAS评分（腰部）	术前1天VAS评分（腿部）	术前1天ODI评分	术后七天	术后7天VAS评分（腰部）	术后7天VAS评分（腿部）	术后7天ODI评分	术后一个月	术后1个月VAS评分（腰部）	术后1个月VAS评分（腿部）	术后1个月ODI评分	术后3个月	术后3个月VAS评分（腰部）	术后3个月VAS评分（腿部）	术后3个月ODI评分	术后6个月	术后6个月VAS评分（腰部）	术后6个月VAS评分（腿部）	术后6个月ODI评分	术后一年	术后1年VAS评分（腰部）	术后1年VAS评分（腿部）	术后1年VAS评分	住院天数	术后天数	术后引流量第一天总量	术后引流量第二天总量	术后引流量第三天总量	术后引流量第四天（总量）	引流液总量	拔出引流管时间	术前血象	白细胞	红细胞	血红蛋白	HCT	肌酸激酶	与手术间隔时间
梅宏宇	77	1.8	60	1	3	820513	1、腰椎管狭窄 2、腰椎间盘突出症 3、类风湿性关节炎 4、糖尿病	2019-12-18	TLIF(3D)	L3-L4，L4-L5	2019-12-17	7	7	41.4	2019-12-25	1	3	63	2020-01-17	1	3	41.4	2020-03-17	1	1	7.2	2020-06-15	1	1	7.2	2020-12-17	1	1	7.2	13	7	145	25			170	2		6.4	4.45	131	0.409		2
金仲贵	81	1.7	55	1	1	889151	1.腰椎管狭窄症（L4-S1） 2.腰椎间盘突出症（L4-S1）	2020-11-26	TLIF（3D）	L4-L5，L5-S1	2020-11-25	3	8	46.8	2020-12-03	3	3	27	2020-12-26	2	3	21.6	2021-02-24	1	1	3.6	2021-05-25	4	1	16.2	2021-11-26	2	1	10	11	8	430	80			510	2		9.8	4.92	155	0.46	64	2
严敏强	68	1.78	52	1	1	897646	1.腰椎管狭窄症（L4-S1）	2021-01-04	TLIF（3D）	L4-L5，L5-S1	2021-01-03	6	5	32.4	2021-01-11	4	3	37.8	2021-02-03	2	3	21.6	2021-04-04	2	2	5.4	2021-07-03	1	1	14.4	2022-01-04	1	1	7.2	12	6	210	125	20		355	3		4.5	4.53	140	0.409	83	3
施建明	75	1.72	64	1	2	867800	1.腰椎管狭窄症 2.高血压	2020-08-21	TLIF（3D）	L3-L4，L4-L5	2020-08-20	8	5	61.2	2020-08-28	4	4	54	2020-09-20	3	3	54	2020-11-19	3	2	34.2	2021-02-17	2	2	21.6	2021-08-21	1	2	14.4	10	6	365	170	90		625	3		4.7	4.51	159	0.457	58	3
周建伟	82	1.78	63	1	2	869855	1.腰椎管狭窄症（L4-S1） 2.糖尿病	2020-08-28	TLIF（3D）	L4-L5，L5-S1	2020-08-27	5	7	64.8	2020-09-04	4	4	48.6	2020-09-27	3	3	19.8	2020-11-26	2	3	14.4	2021-02-24	4	1	16.2	2021-08-28	1	1	1.8	10	7	280	160	70		510	3		7	5.5	164	0.491	249	3
葛志龙	82	1.76	55	1	2	881374	1.腰椎管狭窄症（L4-S1） 2.高血压	2020-10-22	TLIF（3D）	L4-L5，L5-S1	2020-10-21	4	9	43.2	2020-10-29	4	2	43.2	2020-11-21	4	2	37.8	2021-01-20	2	2	5.4	2021-04-20	1	4	23.4	2021-10-22	1	1	7.2	9	6	325	235	160	90	810	4		4.2	4.43	134	0.386	84	3
陈文林	73	1.73	67	1	1	887362	1、腰椎管狭窄症 2、腰椎间盘突出症	2020-11-19	TLIF（3D）	L4-L5，L5-S1	2020-11-18	4	9	43.2	2020-11-26	4	2	43.2	2020-12-19	1	1	5.4	2021-02-17	2	3	14.4	2021-05-18	2	2	21.6	2021-11-19	1	1	1.8	11	7	295	125	45		465	3		4.6	5.12	162	0.467	97	3
陈国兰	63	1.53	52	2	2	830823	1.腰椎管狭窄症 2.腰椎滑脱症 3.子宫切除术后	2020-02-03	TLIF（3D）	L3-L4，L4-L5	2020-02-02	8	5	61.2	2020-02-10	4	4	54	2020-03-04	3	3	54	2020-05-03	3	2	34.2	2020-08-01	2	2	21.6	2021-02-02	1	2	14.4	11	7	350	170	85		605	3		6.3	3.87	128	0.387	45	2
单亚军	65	1.6	61	2	2	1014325	1.腰椎管狭窄症 （L4-S1） 2.腰部脊髓损伤	2021-03-26	TLIF（3D）	L4-L5，L5-S1	2021-03-25	5	7	64.8	2021-04-02	4	4	48.6	2021-04-25	3	3	19.8	2021-06-24	2	3	14.4	2021-09-22	4	1	16.2	2022-03-26	1	1	1.8	9	7	60	95			155	2		8.1	6.37	121	0.357	20	2
朱秀华	50	1.56	62	2	1	853223	1.腰椎管狭窄症	2020-06-16	TLIF（3D）	L3-L4，L4-L5	2020-06-15	1	8	41.2	2020-06-23	3	5	55.8	2020-07-16	3	5	57.6	2020-09-14	3	5	45	2020-12-13	1	3	16.2	2021-06-16	1	4	9	12	6	305	180	100		585	3		4.5	3.98	126	0.382	70	3
黄仁妹	61	1.58	71	2	2	1040735	1.腰椎管狭窄症 2.腰椎间盘突出症	2020-07-26	TLIF（3D）	L3-L4，L4-L5	2020-07-25	6	5	32.4	2020-08-02	4	3	37.8	2020-08-25	2	3	21.6	2020-10-24	2	2	5.4	2021-01-22	1	1	14.4	2021-07-26	1	1	7.2	9	4	165	100			265	2		3.8	4.75	134	0.39	70	3
宣根珍	90	1.55	68	2	2	848757	1、腰椎管狭窄症 2、腰椎间盘突出症	2020-05-29	TLIF（3D）	L2-L3,L3-L4	2020-05-28	1	6	64.8	2020-06-05	1	3	54	2020-06-28	1	1	37.8	2020-08-27	1	1	21.6	2020-11-25	1	1	14.4	2021-05-29	1	1	14.4	18	6	200	155			355	2		7.6	3.45	112	0.342	37	4
[truncated: 20 more columns]
